# Supplementary material for: sTREM2 is associated with amyloid‐related p‐tau increases and glucose hypermetabolism in Alzheimer's disease
Source: EMBO Mol Med. 2023 Jan 9;15(2):e16987. doi: 10.15252/emmm.202216987 (PMC9906389; doi:10.15252/emmm.202216987)
Supplement: Supplementary file 5 — Source Data for Figure 1 [file EMMM-15-e16987-s004.zip]

Archive with 21 entries (10 files):
- Figure 1/
- Figure 1/.DS_Store
- __MACOSX/
- __MACOSX/Figure 1/
- __MACOSX/Figure 1/._.DS_Store
- Figure 1/1A/
- Figure 1/1A/Cross_CL_ptau.xlsx
- __MACOSX/Figure 1/1A/
- __MACOSX/Figure 1/1A/._Cross_CL_ptau.xlsx
- Figure 1/1B/
- Figure 1/1B/Cross_CL_sTREM2.xlsx
- __MACOSX/Figure 1/1B/
- __MACOSX/Figure 1/1B/._Cross_CL_sTREM2.xlsx
- Figure 1/1D/
- Figure 1/1D/Long_CL_sTREM2.xlsx
- __MACOSX/Figure 1/1D/
- __MACOSX/Figure 1/1D/._Long_CL_sTREM2.xlsx
- Figure 1/1C/
- Figure 1/1C/Long_CL_ptau.xlsx
- __MACOSX/Figure 1/1C/
- __MACOSX/Figure 1/1C/._Long_CL_ptau.xlsx
