# Supplementary material for: sTREM2 is associated with amyloid‐related p‐tau increases and glucose hypermetabolism in Alzheimer's disease
Source: EMBO Mol Med. 2023 Jan 9;15(2):e16987. doi: 10.15252/emmm.202216987 (PMC9906389; doi:10.15252/emmm.202216987)
Supplement: Supplementary file 5 — Source Data for Figure 1 [file EMMM-15-e16987-s004.zip › Figure 1/1A/Cross_CL_ptau.xlsx]

## Sheet: Fig.1A_cross
Early_Accumulators_AbCSFPos_PETNeg			Late_Accumulators_AbCSFPos_PETPos
Centiloid	CSF_Ptau		Centiloid	CSF_Ptau
-11.5011	12.5		59.4953	39.31
6.55007	28.15		44.8075	23.85
0.422025	10.58		37.5004	15.18
-6.69471	14.24		25.3587	22.6
-9.7297	13.19		97.8142	44.96
14.3134	15.13		114.291	16.51
8.45846	32.58		50.105	22.11
-11.2603	9.8		102.913	20.5
9.46266	10.76		140.33	40.95
-21.4975	11.73		113.396	45.44
-10.957	11.88		54.5703	29.1
11.5641	17.5		99.1521	32.76
3.48115	12.16		79.5746	48.48
-20.659	NA		42.3429	37.46
-21.1118	12.31		78.9949	28.79
14.1477	14.75		103.097	30.39
9.42123	28.08		102.943	28.71
8.34188	8.26		130.2	32.49
8.39447	10.42		48.7911	82.04
9.87239	21.89		24.1233	33.28
-12.2442	11.59		111.011	42.04
-10.0158	8.21		87.0442	35.48
-3.83473	21.1		131.756	42.38
1.80363	15.28		73.043	22.11
-10.8519	9.55		49.3376	23.28
-4.31309	18.85		23.2447	11.79
-14.9134	9.39		57.7376	23.14
-7.49049	10.16		110.536	66.72
-12.99	9.92		61.4173	21.16
-39.6735	12.16		44.0753	25.43
-31.8621	9.22		92.6383	69.57
-14.2035	21.69		51.1024	23.45
5.73487	20.08		82.6433	33.64
-24.4787	13.63		48.521	68.61
17.7083	11.25		61.7205	21.81
18.5525	30.12		57.8268	57.7
-15.186	14.1		64.4988	38.61
4.88804	20.75		142.852	19.78
-6.88862	19.49		106.773	24.66
-16.5932	16.55		68.7867	36.63
3.99977	19.6		147.79	23.42
-1.52581	14.6		56.2759	14.52
-23.449	17.89		116.218	30.92
20.2601	25.37		48.4307	39.81
18.9432	17.99		55.4418	47.72
-5.34945	17.47		41.1491	18.33
-21.4884	11.33		109.423	44.09
-1.43498	25.42		55.3408	32.93
-0.615605	15.8		125.596	56.96
9.89931	18.82		64.3979	28.03
15.772	15.52		64.8719	20.2
5.46691	8.72		85.1615	15.53
2.71157	8.94		64.7933	15.34
0.547822	17.02		88.7412	50.27
10.3765	20.02		91.6337	22.37
-14.4137	8.87		53.3192	20.04
-5.69713	11.94		27.2166	47.82
5.5291	24.65		60.8799	30.52
-18.4039	9.5		49.9203	22.98
-2.39749	9.84		92.6566	28.22
17.3347	16.42		121.235	31.45
-18.8387	10.46		65.8472	19.83
17.593	10.22		23.3866	18.54
1.51207	11.27		59.7672	17.85
-20.4605	33.16		81.9441	35.37
2.37635	9.96		113.798	29.43
8.77778	50.76		114.417	55
-8.20909	10.74		36.5063	47.95
1.30931	10.55		101.694	22.03
-17.3856	10.08		89.9524	27.59
			58.9867	33.9
			90.8045	17.74
			80.9644	19.13
			89.0543	32.64
			81.7638	27.73
			66.022	43.93
			100.698	34.28
			171.597	41.11
			82.3757	33.22
			141.06	19.03
			76.907	18.66
			99.0496	46.13
			62.1493	18.84
			45.0673	30.02
			36.0862	31.98
			175.176	24.99
			101.111	15.05
			38.9721	16.11
			79.6739	27.13
			76.136	52.58
			54.9152	26.35
			87.3586	18.37
			70.2721	24.86
			126.826	36.15
			109.107	46.64
			50.7025	24.15
			27.0552	24.49
			101.51	21.19
			54.3793	44.5
			43.8814	25.55
			35.2185	43.22
			145.052	92.08
			67.0347	54.28
			86.9234	45.51
			82.248	21.12
			75.1161	76.51
			61.8926	36.17
			126.056	30.48
			64.7808	17.34
			78.9102	47.52
			96.2415	32.49
			118.928	50.4
			108.719	30.22
			51.9005	19.88
			31.2452	28.11
			41.1909	36.12
			52.0528	23.97
			46.4796	24.38
			155.523	53
			101.249	23.72
			39.2025	20.44
			65.6193	20.49
			28.8449	20.08
			78.3861	30.41
			59.1346	20.45
			81.3831	30.4
			133.73	33.6
			53.2516	31.89
			124.108	52.77
			70.4659	24.13
			99.3539	32.4
			98.7979	23.91
			39.7164	26.7
			55.6285	36.67
			65.5211	31.28
			138.813	74.27
			67.6046	28.48
			70.2116	22.83
			95.9905	20.32
			27.7778	59.81
			37.0757	27.57
			69.0822	50.75
			74.4186	30.19
			101.602	74.45
			29.105	21.53
			82.2868	14.99
			74.3742	46
			60.0641	26.79
			110.125	60.12
			53.5707	52.08
			88.269	26.9
			73.3731	58.19
			41.8128	21.3
			115.293	36.33
			37.0873	42.25
			96.5588	39.6
			77.4879	30.84
			26.9937	34.33
			85.3013	56.81
			123.046	25.35
			49.7546	39.87
			46.3311	18.42
			76.4104	37.24
			54.3794	29.74
			27.3749	27.5
			105.006	24.16
			142.233	34.88
			210.496	44.3
			102.314	29.47
			160.682	27.16
			132.845	33.02
			59.0141	45.24
			75.734	18.52
			70.7093	26.51
			51.935	19.22
			56.7788	28.27
			93.1142	31.48
			59.7552	13.28
			53.5768	69.87
			96.7093	62.4
			86.828	35.28
			45.7282	14.7
			61.44	13.24
			79.508	53.77
			106.278	16.82
			78.6384	23.73
			76.6259	17.63
			109.197	21.87
			27.2852	12.79
			69.6512	32.55
			113.395	38.08
			55.0103	36.38
			64.8286	26.32
			60.504	19.03
			43.2243	24.78
			148.593	34.39
			50.4125	15.63
			54.0944	19.88
			105.916	53.3
			67.5763	36.39
			52.9768	8.53
