# Supplementary material for: sTREM2 is associated with amyloid‐related p‐tau increases and glucose hypermetabolism in Alzheimer's disease
Source: EMBO Mol Med. 2023 Jan 9;15(2):e16987. doi: 10.15252/emmm.202216987 (PMC9906389; doi:10.15252/emmm.202216987)
Supplement: Supplementary file 5 — Source Data for Figure 1 [file EMMM-15-e16987-s004.zip › Figure 1/1B/Cross_CL_sTREM2.xlsx]

## Sheet: Fig.1B_cross
Early_Accumulators_AbCSFPos_PETNeg			Late_Accumulators_AbCSFPos_PETPos
Centiloid	CSF_sTREM2		Centiloid	CSF_sTREM2
-11.5011	2595.53		59.4953	8203.29
6.55007	6834.64		44.8075	6068.72
0.422025	5015.6		37.5004	5203.17
-6.69471	2736.26		25.3587	4496.98
-9.7297	1278.4		97.8142	4763.49
14.3134	1627.11		114.291	10949.4
8.45846	6190.33		50.105	2583.86
-11.2603	1321.64		102.913	3817.98
9.46266	2171.28		140.33	2250.88
-21.4975	1340.95		113.396	4879.58
-10.957	1844.79		54.5703	6741.65
11.5641	1735.88		99.1521	10616.5
3.48115	3390.71		79.5746	5859.94
-20.659	503.619		42.3429	5463.71
-21.1118	3325.57		78.9949	6946.73
14.1477	3149.54		103.097	2334.58
9.42123	7791.8		102.943	2001.42
8.34188	3140.19		130.2	4194.73
8.39447	2500.71		48.7911	7713.86
9.87239	2130.74		24.1233	3993.85
-12.2442	2529.84		111.011	3604
-10.0158	939.906		87.0442	1643.93
-3.83473	5831.21		131.756	1919.43
1.80363	2672		73.043	3230.61
-10.8519	3086.85		49.3376	3653
-4.31309	2060.13		23.2447	1682.16
-14.9134	2615.11		57.7376	2042.46
-7.49049	1805.41		110.536	7820.55
-12.99	517.99		61.4173	2633.34
-39.6735	1972.22		44.0753	2532.96
-31.8621	2187.34		92.6383	5322.77
-14.2035	3226.98		51.1024	1987.03
5.73487	4412.19		82.6433	4292.94
-24.4787	1828.94		48.521	6493.82
17.7083	1507.45		61.7205	4505.13
18.5525	1657.49		57.8268	6429.37
-15.186	2237.16		64.4988	5541.71
4.88804	4528.4		142.852	1576.84
-6.88862	5217.94		106.773	5681.62
-16.5932	2618.66		68.7867	1508.09
3.99977	2629.55		147.79	2467.13
-1.52581	994.265		56.2759	2384.18
-23.449	3332.63		116.218	3247.67
20.2601	8199.47		48.4307	4708.49
18.9432	7228.78		55.4418	6908.78
-5.34945	3751.43		41.1491	2050.08
-21.4884	2272.89		109.423	4954.43
-1.43498	5577.58		55.3408	4662.67
-0.615605	2736.56		125.596	4820.93
9.89931	4216.08		64.3979	3091.35
15.772	5409.08		64.8719	2580.47
5.46691	1198.15		85.1615	2422.34
2.71157	1475.05		64.7933	3721.97
0.547822	3805.57		88.7412	8628.02
10.3765	2031.38		91.6337	3530.57
-14.4137	2339.08		53.3192	1651.82
-5.69713	2351.18		27.2166	5204.38
5.5291	3497.91		60.8799	2187.87
-18.4039	3553.78		49.9203	4699.03
-2.39749	2095.44		92.6566	3343.21
17.3347	1724.08		121.235	3161.26
-18.8387	1012.35		65.8472	2163.01
17.593	2144.68		23.3866	1164.54
1.51207	3565.06		59.7672	4798.48
-20.4605	4922.63		81.9441	3996.29
2.37635	1225.55		113.798	3933.58
8.77778	5224.87		114.417	4588.12
-8.20909	1805.15		36.5063	5028.38
1.30931	1308.12		101.694	3210.25
-17.3856	1151.4		89.9524	2287.92
			58.9867	6604.03
			90.8045	2292.24
			80.9644	2691.05
			89.0543	3261.39
			81.7638	4478.46
			66.022	3530.52
			100.698	6292.89
			171.597	5694.21
			82.3757	2617.9
			141.06	2608.45
			76.907	1912.75
			99.0496	4551.09
			62.1493	2254.32
			45.0673	4907.92
			36.0862	3646.01
			175.176	2264.16
			101.111	1398.43
			38.9721	903.84
			79.6739	4772.2
			76.136	8127.29
			54.9152	2408.05
			87.3586	1173.14
			70.2721	4470.04
			126.826	3325.27
			109.107	3679.14
			50.7025	1934.87
			27.0552	5463.69
			101.51	4254.8
			54.3793	3306.8
			43.8814	1890.9
			35.2185	4418.84
			145.052	4267.55
			67.0347	9277.13
			86.9234	5139.56
			82.248	3196.12
			75.1161	1783.02
			61.8926	3475.17
			126.056	1532.35
			64.7808	2621.44
			78.9102	4293.37
			96.2415	3365.65
			118.928	3764.52
			108.719	2600.79
			51.9005	2515.28
			31.2452	3270.06
			41.1909	3862.01
			52.0528	3490.66
			46.4796	1685.12
			155.523	6169.5
			101.249	6642.7
			39.2025	2393.11
			65.6193	10970
			28.8449	1467.03
			78.3861	3432.57
			59.1346	6201.26
			81.3831	3857.35
			133.73	4246.32
			53.2516	6724.53
			124.108	3658.36
			70.4659	2174.21
			99.3539	3140.41
			98.7979	2259.44
			39.7164	3850.23
			55.6285	4563.37
			65.5211	4004.78
			138.813	14628.1
			67.6046	2500.53
			70.2116	2580.79
			95.9905	3492.8
			27.7778	3329.63
			37.0757	5160.98
			69.0822	7275.25
			74.4186	10476.6
			101.602	7772.69
			29.105	2914.28
			82.2868	3063.78
			74.3742	3065.62
			60.0641	2705.5
			110.125	6132.1
			53.5707	3670.34
			88.269	1965.68
			73.3731	5961.51
			41.8128	2315.19
			115.293	7547.03
			37.0873	8431.12
			96.5588	4940.87
			77.4879	2199.45
			26.9937	1373.57
			85.3013	3570.65
			123.046	2210.32
			49.7546	2333.27
			46.3311	1941.03
			76.4104	3669.26
			54.3794	1477.28
			27.3749	3569.34
			105.006	1482.86
			142.233	2914.08
			210.496	4389.54
			102.314	2189.46
			160.682	1142.23
			132.845	2547.6
			59.0141	3254.98
			75.734	3965.31
			70.7093	2874.83
			51.935	2276.58
			56.7788	2834.27
			93.1142	1807.87
			59.7552	1830.26
			53.5768	8394.02
			96.7093	2417.02
			86.828	9471.51
			45.7282	2959.47
			61.44	4444.65
			79.508	6622.71
			106.278	4028.86
			78.6384	5732.41
			76.6259	3900.21
			109.197	3076.85
			27.2852	2180.89
			69.6512	4733.4
			113.395	3601.5
			55.0103	6895.33
			64.8286	2179.02
			60.504	1742.58
			43.2243	2699.24
			148.593	4690.38
			50.4125	2300.3
			54.0944	3221.85
			105.916	5491.82
			67.5763	1025.24
			52.9768	1398.83
