# Supplementary material for: sTREM2 is associated with amyloid‐related p‐tau increases and glucose hypermetabolism in Alzheimer's disease
Source: EMBO Mol Med. 2023 Jan 9;15(2):e16987. doi: 10.15252/emmm.202216987 (PMC9906389; doi:10.15252/emmm.202216987)
Supplement: Supplementary file 5 — Source Data for Figure 1 [file EMMM-15-e16987-s004.zip › Figure 1/1D/Long_CL_sTREM2.xlsx]

## Sheet: Fig.1D_long
Early_Accumulators_AbCSFPos_PETNeg			Late_Accumulators_AbCSFPos_PETPos
Centiloid	CSF_sTREM2		Centiloid	CSF_sTREM2
6.55007	6834.64		50.105	2583.86
-9.7297	1278.4		102.913	3817.98
8.45846	6190.33		113.396	4879.58
11.5641	1735.88		99.1521	10616.5
-20.659	503.619		79.5746	5859.94
-21.1118	3325.57		42.3429	5463.71
8.34188	3140.19		102.943	2001.42
-12.2442	2529.84		48.7911	7713.86
-10.0158	939.906		24.1233	3993.85
-3.83473	5831.21		57.7376	2042.46
-12.99	517.99		61.4173	2633.34
5.73487	4412.19		44.0753	2532.96
-15.186	2237.16		82.6433	4292.94
4.88804	4528.4		48.521	6493.82
3.99977	2629.55		57.8268	6429.37
-23.449	3332.63		64.4988	5541.71
20.2601	8199.47		142.852	1576.84
-21.4884	2272.89		106.773	5681.62
-1.43498	5577.58		116.218	3247.67
-0.615605	2736.56		48.4307	4708.49
9.89931	4216.08		41.1491	2050.08
			94.5171	4118.14
			60.8799	2187.87
			49.9203	4699.03
			65.8472	2163.01
			23.3866	1164.54
			47.4542	5944.42
			113.798	3933.58
			101.694	3210.25
			89.9524	2287.92
			58.9867	6604.03
			101.684	1895.23
			90.8045	2292.24
			80.9644	2691.05
			76.883	1979.19
			130.105	6852.81
			89.0543	3261.39
			66.022	3530.52
			100.698	6292.89
			171.597	5694.21
			141.06	2608.45
			76.907	1912.75
			99.0496	4551.09
			62.1493	2254.32
			76.136	8127.29
			54.9152	2408.05
			70.2721	4470.04
			126.826	3325.27
			50.7025	1934.87
			101.51	4254.8
			54.3793	3306.8
			35.2185	4418.84
			145.052	4267.55
			67.0347	9277.13
			86.9234	5139.56
			75.1161	1783.02
			44.0615	1786.51
			119.395	5607.87
			56.994	9802.89
			78.9102	4293.37
			96.2415	3365.65
			118.928	3764.52
			79.1843	6888.18
			41.1909	3862.01
			52.0528	3490.66
			46.4796	1685.12
			155.523	6169.5
			101.249	6642.7
			65.6193	10970
			28.8449	1467.03
			59.1346	6201.26
			81.3831	3857.35
			105.517	2672.11
			117.822	8005.6
			108.094	3168.82
