# Supplementary material for: sTREM2 is associated with amyloid‐related p‐tau increases and glucose hypermetabolism in Alzheimer's disease
Source: EMBO Mol Med. 2023 Jan 9;15(2):e16987. doi: 10.15252/emmm.202216987 (PMC9906389; doi:10.15252/emmm.202216987)
Supplement: Supplementary file 5 — Source Data for Figure 1 [file EMMM-15-e16987-s004.zip › Figure 1/1C/Long_CL_ptau.xlsx]

## Sheet: Fig.1C_long
Early_Accumulators_AbCSFPos_PETNeg			Late_Accumulators_AbCSFPos_PETPos
Centiloid	CSF_Ptau		Centiloid	CSF_Ptau
6.55007	28.15		50.105	22.11
-9.7297	13.19		102.913	20.5
8.45846	32.58		113.396	45.44
11.5641	17.5		99.1521	32.76
-21.1118	12.31		79.5746	48.48
8.34188	8.26		42.3429	37.46
-12.2442	11.59		102.943	28.71
-10.0158	8.21		48.7911	82.04
-3.83473	21.1		24.1233	33.28
-12.99	9.92		57.7376	23.14
5.73487	20.08		61.4173	21.16
-15.186	14.1		44.0753	25.43
4.88804	20.75		82.6433	33.64
3.99977	19.6		48.521	68.61
-23.449	17.89		57.8268	57.7
20.2601	25.37		64.4988	38.61
-21.4884	11.33		142.852	19.78
-1.43498	25.42		106.773	24.66
-0.615605	15.8		116.218	30.92
9.89931	18.82		48.4307	39.81
			41.1491	18.33
			94.5171	57.63
			60.8799	30.52
			49.9203	22.98
			65.8472	19.83
			23.3866	18.54
			47.4542	42.01
			113.798	29.43
			101.694	22.03
			89.9524	27.59
			58.9867	33.9
			101.684	21.54
			90.8045	17.74
			80.9644	19.13
			76.883	20.36
			130.105	27.32
			89.0543	32.64
			66.022	43.93
			100.698	34.28
			171.597	41.11
			141.06	19.03
			76.907	18.66
			99.0496	46.13
			62.1493	18.84
			76.136	52.58
			54.9152	26.35
			70.2721	24.86
			126.826	36.15
			50.7025	24.15
			101.51	21.19
			54.3793	44.5
			35.2185	43.22
			145.052	92.08
			67.0347	54.28
			86.9234	45.51
			75.1161	76.51
			44.0615	46.73
			119.395	37.41
			56.994	31.57
			78.9102	47.52
			96.2415	32.49
			118.928	50.4
			79.1843	49.71
			41.1909	36.12
			52.0528	23.97
			46.4796	24.38
			155.523	53
			101.249	23.72
			65.6193	20.49
			28.8449	20.08
			59.1346	20.45
			81.3831	30.4
			105.517	21.43
			117.822	62.39
			108.094	33.17
