# Supplementary material for: sTREM2 is associated with amyloid‐related p‐tau increases and glucose hypermetabolism in Alzheimer's disease
Source: EMBO Mol Med. 2023 Jan 9;15(2):e16987. doi: 10.15252/emmm.202216987 (PMC9906389; doi:10.15252/emmm.202216987)
Supplement: Supplementary file 6 — Source Data for Figure 2 [file EMMM-15-e16987-s006.zip]

Archive with 9 entries (4 files):
- Figure 2/
- Figure 2/.DS_Store
- __MACOSX/
- __MACOSX/Figure 2/
- __MACOSX/Figure 2/._.DS_Store
- Figure 2/2A/
- Figure 2/2A/InteractionGroup_sTREM2_FDG.xlsx
- __MACOSX/Figure 2/2A/
- __MACOSX/Figure 2/2A/._InteractionGroup_sTREM2_FDG.xlsx
