# Supplementary material for: sTREM2 is associated with amyloid‐related p‐tau increases and glucose hypermetabolism in Alzheimer's disease
Source: EMBO Mol Med. 2023 Jan 9;15(2):e16987. doi: 10.15252/emmm.202216987 (PMC9906389; doi:10.15252/emmm.202216987)
Supplement: Supplementary file 6 — Source Data for Figure 2 [file EMMM-15-e16987-s006.zip › Figure 2/2A/InteractionGroup_sTREM2_FDG.xlsx]

## Sheet: Fig.2A
Group	CSF_sTREM2	FDG_PET_meta
AbCSFPos_PETNeg	6834.64	-1.36378
AbCSFPos_PETPos	4496.98	0.132174
AbCSFPos_PETPos	4763.49	-1.73341
AbCSFPos_PETPos	10949.4	-1.60215
AbCSFPos_PETPos	2583.86	-0.799056
AbCSFPos_PETNeg	5015.6	-0.0523054
AbCSFPos_PETPos	3817.98	-0.750155
AbCSFPos_PETPos	2250.88	0.949155
AbCSFPos_PETPos	4879.58	-0.561555
AbCSFPos_PETPos	6741.65	-0.358194
AbCSFPos_PETPos	10616.5	-0.341055
AbCSFPos_PETPos	5859.94	-0.0482175
AbCSFPos_PETPos	5463.71	-2.07327
AbCSFPos_PETPos	6946.73	-1.01535
AbCSFPos_PETPos	2334.58	-1.22101
AbCSFPos_PETPos	2001.42	0.0811257
AbCSFPos_PETPos	4194.73	0.234131
AbCSFPos_PETPos	7713.86	-0.150069
AbCSFPos_PETPos	3993.85	-1.29526
AbCSFPos_PETPos	3604	-0.223166
AbCSFPos_PETPos	1643.93	0.286814
AbCSFPos_PETPos	1919.43	-1.4761
AbCSFPos_PETPos	3230.61	0.0296258
AbCSFPos_PETPos	3653	-0.777296
AbCSFPos_PETPos	1682.16	-2.04171
AbCSFPos_PETPos	2042.46	-0.77258
AbCSFPos_PETNeg	2736.26	0.850195
AbCSFPos_PETPos	7820.55	-0.448449
AbCSFPos_PETNeg	1278.4	-1.25262
AbCSFPos_PETPos	2633.34	0.216187
AbCSFPos_PETPos	2532.96	-0.397701
AbCSFPos_PETNeg	1627.11	-0.932576
AbCSFPos_PETNeg	6190.33	0.922696
AbCSFPos_PETPos	5322.77	-1.83427
AbCSFPos_PETNeg	1321.64	-0.190587
AbCSFPos_PETPos	1987.03	-0.78174
AbCSFPos_PETPos	4292.94	-0.844483
AbCSFPos_PETPos	6493.82	0.325321
AbCSFPos_PETNeg	2171.28	-1.11278
AbCSFPos_PETPos	4505.13	0.156074
AbCSFPos_PETPos	6429.37	-0.352748
AbCSFPos_PETNeg	1340.95	1.71839
AbCSFPos_PETPos	5541.71	-0.946958
AbCSFPos_PETPos	1576.84	-0.602231
AbCSFPos_PETNeg	1844.79	1.12757
AbCSFPos_PETNeg	1735.88	0.313806
AbCSFPos_PETNeg	3390.71	-1.30174
AbCSFPos_PETPos	5681.62	-0.0959795
AbCSFPos_PETPos	1508.09	-1.06124
AbCSFPos_PETPos	2467.13	0.603295
AbCSFPos_PETPos	2384.18	-0.434027
AbCSFPos_PETPos	3247.67	-1.20248
AbCSFPos_PETPos	4708.49	-0.93395
AbCSFPos_PETNeg	503.619	0.0570566
AbCSFPos_PETPos	6908.78	-1.17527
AbCSFPos_PETPos	2050.08	-0.62294
AbCSFPos_PETPos	4954.43	-1.41763
AbCSFPos_PETPos	4662.67	-0.588917
AbCSFPos_PETNeg	3325.57	0.0915591
AbCSFPos_PETPos	4820.93	-0.691882
AbCSFPos_PETPos	3091.35	-0.951675
AbCSFPos_PETPos	2580.47	-1.03901
AbCSFPos_PETNeg	3149.54	-0.546846
AbCSFPos_PETPos	2422.34	-0.123891
AbCSFPos_PETPos	3721.97	-0.523482
AbCSFPos_PETPos	8628.02	-0.882739
AbCSFPos_PETNeg	7791.8	1.24847
AbCSFPos_PETPos	3530.57	-0.736203
AbCSFPos_PETNeg	3140.19	-0.0903484
AbCSFPos_PETNeg	2500.71	0.545258
AbCSFPos_PETPos	1651.82	-0.877345
AbCSFPos_PETNeg	2130.74	0.341022
AbCSFPos_PETNeg	2529.84	0.0491179
AbCSFPos_PETPos	5204.38	1.04876
AbCSFPos_PETPos	2187.87	-0.144282
AbCSFPos_PETNeg	939.906	0.360061
AbCSFPos_PETPos	4699.03	-0.949773
AbCSFPos_PETPos	3343.21	-1.00825
AbCSFPos_PETPos	3161.26	-0.655032
AbCSFPos_PETPos	2163.01	-0.367733
AbCSFPos_PETPos	1164.54	0.462373
AbCSFPos_PETPos	4798.48	-0.0515042
AbCSFPos_PETPos	3996.29	-0.768684
AbCSFPos_PETPos	3933.58	-2.14668
AbCSFPos_PETNeg	5831.21	-0.765922
AbCSFPos_PETPos	4588.12	-1.40439
AbCSFPos_PETPos	5028.38	-0.830675
AbCSFPos_PETNeg	2672	0.353368
AbCSFPos_PETPos	3210.25	0.076657
AbCSFPos_PETNeg	3086.85	-1.77892
AbCSFPos_PETNeg	2060.13	0.230706
AbCSFPos_PETPos	2287.92	-0.0995977
AbCSFPos_PETPos	6604.03	-0.114541
AbCSFPos_PETPos	2292.24	-1.37207
AbCSFPos_PETPos	2691.05	-0.479696
AbCSFPos_PETNeg	2615.11	-0.767455
AbCSFPos_PETNeg	1805.41	-0.314213
AbCSFPos_PETNeg	517.99	0.585609
AbCSFPos_PETPos	3261.39	-0.426601
AbCSFPos_PETPos	4478.46	-0.967536
AbCSFPos_PETNeg	1972.22	-0.866077
AbCSFPos_PETNeg	2187.34	-0.627319
AbCSFPos_PETPos	3530.52	-0.813536
AbCSFPos_PETNeg	3226.98	0.817953
AbCSFPos_PETPos	6292.89	-0.622736
AbCSFPos_PETPos	5694.21	-0.677797
AbCSFPos_PETPos	2617.9	-0.131128
AbCSFPos_PETPos	2608.45	0.48367
AbCSFPos_PETNeg	4412.19	0.316934
AbCSFPos_PETNeg	1828.94	1.06383
AbCSFPos_PETPos	1912.75	-0.596727
AbCSFPos_PETPos	4551.09	-0.513287
AbCSFPos_PETNeg	1507.45	0.830315
AbCSFPos_PETNeg	1657.49	-1.10451
AbCSFPos_PETPos	2254.32	-0.794433
AbCSFPos_PETPos	4907.92	0.0927489
AbCSFPos_PETNeg	2237.16	-0.878387
AbCSFPos_PETPos	3646.01	-1.32047
AbCSFPos_PETPos	2264.16	-0.479526
AbCSFPos_PETNeg	4528.4	-0.0238596
AbCSFPos_PETPos	1398.43	-1.01618
AbCSFPos_PETPos	903.84	0.257703
AbCSFPos_PETPos	4772.2	0.263354
AbCSFPos_PETPos	8127.29	0.877056
AbCSFPos_PETPos	2408.05	-0.799639
AbCSFPos_PETPos	1173.14	-0.286411
AbCSFPos_PETPos	4470.04	1.47994
AbCSFPos_PETPos	3325.27	0.288216
AbCSFPos_PETPos	3679.14	-2.1054
AbCSFPos_PETNeg	5217.94	0.335172
AbCSFPos_PETPos	1934.87	-0.565431
AbCSFPos_PETNeg	2618.66	0.367435
AbCSFPos_PETPos	5463.69	-0.346945
AbCSFPos_PETPos	4254.8	0.0420153
AbCSFPos_PETPos	3306.8	0.459549
AbCSFPos_PETPos	1890.9	-0.889443
AbCSFPos_PETPos	4418.84	-0.0953529
AbCSFPos_PETPos	4267.55	-0.856968
AbCSFPos_PETNeg	2629.55	-0.838192
AbCSFPos_PETNeg	994.265	0.126656
AbCSFPos_PETNeg	3332.63	-0.0378583
AbCSFPos_PETPos	9277.13	-0.598313
AbCSFPos_PETNeg	8199.47	0.511081
AbCSFPos_PETPos	5139.56	0.703956
AbCSFPos_PETNeg	7228.78	0.435307
AbCSFPos_PETPos	3196.12	-1.52173
AbCSFPos_PETNeg	3751.43	-0.347876
AbCSFPos_PETPos	1783.02	-0.218199
AbCSFPos_PETPos	3475.17	-1.2701
AbCSFPos_PETNeg	2272.89	-1.06061
AbCSFPos_PETPos	1532.35	-0.279832
AbCSFPos_PETPos	2621.44	-0.117527
AbCSFPos_PETPos	4293.37	-0.805776
AbCSFPos_PETPos	3365.65	-1.21406
AbCSFPos_PETPos	3764.52	-0.251273
AbCSFPos_PETPos	2600.79	0.213319
AbCSFPos_PETPos	2515.28	-1.8613
AbCSFPos_PETPos	3270.06	-1.19436
AbCSFPos_PETPos	3862.01	-0.61207
AbCSFPos_PETPos	3490.66	-0.592777
AbCSFPos_PETNeg	5577.58	0.396634
AbCSFPos_PETPos	1685.12	-0.44566
AbCSFPos_PETPos	6169.5	-2.12984
AbCSFPos_PETPos	6642.7	-1.15988
AbCSFPos_PETNeg	2736.56	-0.451398
AbCSFPos_PETPos	2393.11	-1.07958
AbCSFPos_PETPos	10970	0.134205
AbCSFPos_PETPos	1467.03	-0.272856
AbCSFPos_PETPos	3432.57	0.0609207
AbCSFPos_PETPos	6201.26	0.223364
AbCSFPos_PETPos	3857.35	-0.41102
AbCSFPos_PETNeg	4216.08	0.209976
AbCSFPos_PETPos	4246.32	-0.10286
AbCSFPos_PETPos	6724.53	0.014978
AbCSFPos_PETPos	3658.36	-0.551476
AbCSFPos_PETPos	2174.21	-0.814286
AbCSFPos_PETPos	3140.41	-0.829985
AbCSFPos_PETPos	2259.44	-0.821589
AbCSFPos_PETPos	3850.23	0.568982
AbCSFPos_PETPos	4563.37	-1.18097
AbCSFPos_PETPos	4004.78	-0.176479
AbCSFPos_PETNeg	5409.08	-1.1902
AbCSFPos_PETPos	14628.1	-2.21127
AbCSFPos_PETPos	2500.53	-1.63544
AbCSFPos_PETNeg	1198.15	-1.78181
AbCSFPos_PETNeg	1475.05	-1.03596
AbCSFPos_PETPos	2580.79	0.83051
AbCSFPos_PETPos	3492.8	-0.886102
AbCSFPos_PETPos	3329.63	0.292952
AbCSFPos_PETPos	5160.98	0.0874024
AbCSFPos_PETPos	7275.25	-1.29701
AbCSFPos_PETNeg	3805.57	1.6206
AbCSFPos_PETNeg	2031.38	-0.324213
AbCSFPos_PETPos	10476.6	-1.86678
AbCSFPos_PETPos	7772.69	-1.36221
AbCSFPos_PETPos	2914.28	0.311269
AbCSFPos_PETPos	3063.78	0.207491
AbCSFPos_PETPos	3065.62	-1.02771
AbCSFPos_PETNeg	2339.08	-1.35819
AbCSFPos_PETPos	2705.5	-0.813975
AbCSFPos_PETPos	6132.1	-1.24727
AbCSFPos_PETPos	3670.34	-0.613536
AbCSFPos_PETNeg	2351.18	0.174508
AbCSFPos_PETNeg	3497.91	-0.0104369
AbCSFPos_PETPos	1965.68	0.660802
AbCSFPos_PETPos	5961.51	-1.04896
AbCSFPos_PETPos	2315.19	0.66115
AbCSFPos_PETNeg	3553.78	-1.51475
AbCSFPos_PETPos	7547.03	-1.52315
AbCSFPos_PETPos	8431.12	0.43985
AbCSFPos_PETPos	4940.87	-0.131129
AbCSFPos_PETPos	2199.45	-0.613271
AbCSFPos_PETPos	1373.57	1.26931
AbCSFPos_PETPos	3570.65	-1.00059
AbCSFPos_PETNeg	2095.44	-0.279004
AbCSFPos_PETPos	2210.32	-0.259598
AbCSFPos_PETPos	2333.27	-0.189782
AbCSFPos_PETPos	1941.03	-0.613706
AbCSFPos_PETNeg	1724.08	-0.516005
AbCSFPos_PETPos	3669.26	-1.35048
AbCSFPos_PETPos	1477.28	-0.935351
AbCSFPos_PETPos	3569.34	-1.27519
AbCSFPos_PETPos	1482.86	-0.654916
AbCSFPos_PETPos	2914.08	-0.818314
AbCSFPos_PETPos	4389.54	0.422494
AbCSFPos_PETPos	2189.46	0.26259
AbCSFPos_PETPos	1142.23	0.0960894
AbCSFPos_PETNeg	1012.35	0.496822
AbCSFPos_PETPos	2547.6	-0.237924
AbCSFPos_PETPos	3254.98	-1.56034
AbCSFPos_PETPos	3965.31	-1.73076
AbCSFPos_PETPos	2874.83	-0.222531
AbCSFPos_PETPos	2276.58	-0.160825
AbCSFPos_PETPos	2834.27	-1.48597
AbCSFPos_PETPos	1807.87	-0.341063
AbCSFPos_PETPos	1830.26	-0.894923
AbCSFPos_PETNeg	2144.68	-1.31694
AbCSFPos_PETPos	8394.02	-0.275894
AbCSFPos_PETPos	2417.02	-0.855682
AbCSFPos_PETNeg	3565.06	-0.967391
AbCSFPos_PETPos	9471.51	-1.34712
AbCSFPos_PETPos	2959.47	-0.944539
AbCSFPos_PETPos	4444.65	0.0397997
AbCSFPos_PETPos	6622.71	-1.62816
AbCSFPos_PETPos	4028.86	-1.53949
AbCSFPos_PETPos	5732.41	-1.40042
AbCSFPos_PETPos	3900.21	-0.619095
AbCSFPos_PETPos	3076.85	0.266568
AbCSFPos_PETNeg	4922.63	0.304245
AbCSFPos_PETNeg	1225.55	0.220654
AbCSFPos_PETPos	2180.89	1.01953
AbCSFPos_PETPos	4733.4	-0.820531
AbCSFPos_PETNeg	5224.87	-1.0824
AbCSFPos_PETPos	3601.5	-0.772863
AbCSFPos_PETNeg	1805.15	-0.625127
AbCSFPos_PETPos	6895.33	0.575657
AbCSFPos_PETPos	2179.02	0.606044
AbCSFPos_PETPos	1742.58	-0.390593
AbCSFPos_PETPos	2699.24	-0.71773
AbCSFPos_PETNeg	1308.12	-0.362956
AbCSFPos_PETPos	4690.38	-0.261765
AbCSFPos_PETNeg	1151.4	-0.775174
AbCSFPos_PETPos	2300.3	-0.700959
AbCSFPos_PETPos	3221.85	-0.0733598
AbCSFPos_PETPos	5491.82	0.572216
AbCSFPos_PETPos	1025.24	0.240772
AbCSFPos_PETPos	1398.83	-0.765938
AbCSFPos_PETPos	8203.29	-2.12365
AbCSFPos_PETPos	6068.72	-0.0580951
AbCSFPos_PETPos	5203.17	-0.590672
AbCSFPos_PETNeg	2595.53	-1.63219
